# Supplementary material for: Evaluation of Selected Antioxidant Parameters in Ready-to-Eat Food for Infants and Young Children
Source: Nutrients. 2023 Jul 16;15(14):3160. doi: 10.3390/nu15143160 (PMC10385023; doi:10.3390/nu15143160)
Supplement: Supplementary file 1 [file nutrients-15-03160-s001.zip]

Archive with 1 entries (1 files):
- nutrients-2502431-SI.pdf
